# Supplementary material for: Characterizing the implementation of performance management interventions in a primary health care system: a case study of the Salud Mesoamerica Initiative in El Salvador
Source: Health Policy Plan. 2023 Mar 27;38(5):579–92. doi: 10.1093/heapol/czad020 (PMC10190960; doi:10.1093/heapol/czad020)
Supplement: czad020_Supp [file czad020_supp.zip]

Archive with 5 entries (5 files):
- S-1 Interview guidelines.pdf
- S-2 Document review list.pdf
- S-3 Codebook.pdf
- S-4 Code summary memo template.pdf
- S-5 SRQR checklist.pdf
